# Supplementary material for: Impacts of Emergency Treatments on Sediment Microbial Communities Following Sudden Thallium Contamination Events: A Microcosm Study
Source: Microorganisms. 2025 Jun 9;13(6):1336. doi: 10.3390/microorganisms13061336 (PMC12195376; doi:10.3390/microorganisms13061336)
Supplement: Supplementary file 1 [file microorganisms-13-01336-s001.zip]

Archive with 1 entries (1 files):
- microorganisms-3612378-supplementary.pdf
